# Supplementary material for: Universal simulation of absorption effects for X-ray diffraction in reflection geometry
Source: Acta Crystallogr A Found Adv. 2024 Jun 7;80(Pt 4):315–28. doi: 10.1107/S2053273324003292 (PMC11216610; doi:10.1107/S2053273324003292)
Supplement: Supplementary file 3 [file a-80-00315-sup3.txt]

Caption for 'rectangular.gif' Visualization of the distribution of the effective scattering volume for a rectangular modulated surface and the corresponding absorption correction for a symmetric measurement. On the one hand, the minimum results from intensity being lost due to X-rays hitting the side of the rectangles and being attenuated strongly on their way out. On the other hand, the correction <it>C<inf>a</inf></it> increases again, when the angles get steep enough for X-rays to be diffracted in the bulk of the sample without hitting a rectangle on either their way in or out.
