# Supplementary material for: Universal simulation of absorption effects for X-ray diffraction in reflection geometry
Source: Acta Crystallogr A Found Adv. 2024 Jun 7;80(Pt 4):315–28. doi: 10.1107/S2053273324003292 (PMC11216610; doi:10.1107/S2053273324003292)
Supplement: Supplementary file 4 [file a-80-00315-sup4.txt]

Caption for 'triangular.gif' Visualization of the distribution of the effective scattering volume for a triangular modulated surface and the corresponding absorption correction for a symmetric measurement. The minimum in the absorption correction results from the maximized path lengths through the sample when incident, diffracted and slope angle coincide.
